# Supplementary material for: First-Hand Recommendations for Nursing Management to Support Nurses Involved in the Process of Hastened Death: A Systematic Review of the Qualitative Evidence
Source: J Nurs Manag. 2023 May 11;2023:8601814. doi: 10.1155/2023/8601814 (PMC11918919; doi:10.1155/2023/8601814)
Supplement: Supplementary Materials — Supplementary Table 1: inclusion and exclusion criteria. Supplementary Table 2: search strategy. Supplementary Table 3: synthesised findings, categories, findings, and corresponding illustrations. [file 8601814.f1.zip]

Archive with 3 entries (3 files):
- Supplementary material_Table 1_Hastened death.docx
- Supplementary material_Table 2_Hastened death.docx
- Supplementary material_Table 3_Hastened death.docx
